# Supplementary material for: Simulation Approach for Hydrophobicity Replication via Injection Molding
Source: Polymers (Basel). 2021 Jun 23;13(13):2069. doi: 10.3390/polym13132069 (PMC8272097; doi:10.3390/polym13132069)
Supplement: Supplementary file 1 [file polymers-13-02069-s001.zip]

Archive with 1 entries (1 files):
- polymers-1267648-supplementary-for conversion.pdf
